# Supplementary material for: Lotus japonicus alters in planta fitness of Mesorhizobium loti dependent on symbiotic nitrogen fixation
Source: PLoS One. 2017 Sep 28;12(9):e0185568. doi: 10.1371/journal.pone.0185568 (PMC5619806; doi:10.1371/journal.pone.0185568)
Supplement: S1 Table — anodules weighed for the “Growh Chamber” experiment were pooled by pouch (A, B, C, D, E). (XLSX) [file pone.0185568.s001.xlsx]

## Sheet: Table S1
Table S1	Summary of data collected during harvests
Experimenta	Treatment	Block	Harvest	Plant ID	Shoot Mass (g)	Number of nodules	Number of nodules weighed	Nodule mass (g)
Growth Chamber	MAFF	N/A	3wpi	A1	0.0026	3	0	N/A
Growth Chamber	MAFF	N/A	3wpi	A2	0.003	2	0	N/A
Growth Chamber	MAFF	N/A	3wpi	A3	0.003	2	0	N/A
Growth Chamber	MAFF	N/A	3wpi	A4	0.0016	5	0	N/A
Growth Chamber	MAFF	N/A	3wpi	A5	0.0034	4	0	N/A
Growth Chamber	MAFF	N/A	3wpi	A6	0.0014	0	0	N/A
Growth Chamber	MAFF	N/A	3wpi	A7	0.0029	1	0	N/A
Growth Chamber	MAFF	N/A	3wpi	A8	0.0028	1	0	N/A
Growth Chamber	MAFF	N/A	3wpi	A9	0.0018	0	0	N/A
Growth Chamber	MAFF	N/A	3wpi	A10	0.0033	3	0	N/A
Growth Chamber	MAFF	N/A	3wpi	B1	0.0025	0	0	N/A
Growth Chamber	MAFF	N/A	3wpi	B2	0.0022	3	0	N/A
Growth Chamber	MAFF	N/A	3wpi	B3	0.003	4	0	N/A
Growth Chamber	MAFF	N/A	3wpi	B4	0.0014	2	0	N/A
Growth Chamber	MAFF	N/A	3wpi	B5	0.003	2	0	N/A
Growth Chamber	MAFF	N/A	3wpi	B6	0.0018	2	0	N/A
Growth Chamber	STM6	N/A	3wpi	A1	0.002	0	0	N/A
Growth Chamber	STM6	N/A	3wpi	A2	0.002	7	0	N/A
Growth Chamber	STM6	N/A	3wpi	A3	0.0011	0	0	N/A
Growth Chamber	STM6	N/A	3wpi	A4	0.0025	4	0	N/A
Growth Chamber	STM6	N/A	3wpi	A5	0.0021	2	0	N/A
Growth Chamber	STM6	N/A	3wpi	B1	0.0035	4	0	N/A
Growth Chamber	STM6	N/A	3wpi	B2	0.0018	3	0	N/A
Growth Chamber	STM6	N/A	3wpi	B3	0.0048	10	0	N/A
Growth Chamber	STM6	N/A	3wpi	B4	0.0034	2	0	N/A
Growth Chamber	STM6	N/A	3wpi	B5	0.0033	5	0	N/A
Growth Chamber	STM6	N/A	3wpi	B6	0.0027	6	0	N/A
Growth Chamber	STM6	N/A	3wpi	B7	0.0032	5	0	N/A
Growth Chamber	STM6	N/A	3wpi	B8	0.0024	2	0	N/A
Growth Chamber	STM30	N/A	3wpi	A1	0.0028	4	0	N/A
Growth Chamber	STM30	N/A	3wpi	A2	0.0011	0	0	N/A
Growth Chamber	STM30	N/A	3wpi	A3	0.0036	5	0	N/A
Growth Chamber	STM30	N/A	3wpi	B1	0.0016	0	0	N/A
Growth Chamber	STM30	N/A	3wpi	B2	0.0016	0	0	N/A
Growth Chamber	STM30	N/A	3wpi	B3	0.0029	3	0	N/A
Growth Chamber	STM30	N/A	3wpi	B4	0.0019	2	0	N/A
Growth Chamber	STM30	N/A	3wpi	B5	0.0024	3	0	N/A
Growth Chamber	STM30	N/A	3wpi	B6	0.0025	2	0	N/A
Growth Chamber	STM30	N/A	3wpi	B7	0.0016	1	0	N/A
Growth Chamber	MAFF	N/A	5wpi	A1	0.0076	3	0	N/A
Growth Chamber	MAFF	N/A	5wpi	A2	0.0077	7	0	N/A
Growth Chamber	MAFF	N/A	5wpi	A3	0.0093	5	0	N/A
Growth Chamber	MAFF	N/A	5wpi	A4	0.0056	5	0	N/A
Growth Chamber	MAFF	N/A	5wpi	B1	0.0017	2	0	N/A
Growth Chamber	MAFF	N/A	5wpi	B2	0.0069	2	0	N/A
Growth Chamber	MAFF	N/A	5wpi	B3	0.0065	4	0	N/A
Growth Chamber	MAFF	N/A	5wpi	B4	0.0101	7	0	N/A
Growth Chamber	MAFF	N/A	5wpi	B5	0.0067	6	0	N/A
Growth Chamber	MAFF	N/A	5wpi	B6	0.0081	5	0	N/A
Growth Chamber	MAFF	N/A	5wpi	B7	0.0087	5	0	N/A
Growth Chamber	MAFF	N/A	5wpi	B8	0.0053	3	0	N/A
Growth Chamber	MAFF	N/A	5wpi	B9	0.0041	2	0	N/A
Growth Chamber	STM6	N/A	5wpi	A1	0.0043	10	0	N/A
Growth Chamber	STM6	N/A	5wpi	A2	0.0034	7	0	N/A
Growth Chamber	STM6	N/A	5wpi	A3	0.0038	5	0	N/A
Growth Chamber	STM6	N/A	5wpi	A4	0.0042	7	0	N/A
Growth Chamber	STM6	N/A	5wpi	A5	0.0036	12	0	N/A
Growth Chamber	STM6	N/A	5wpi	A6	0.0027	8	0	N/A
Growth Chamber	STM6	N/A	5wpi	A7	0.0026	8	0	N/A
Growth Chamber	STM6	N/A	5wpi	A8	0.0038	11	0	N/A
Growth Chamber	STM6	N/A	5wpi	A9	0.0045	13	0	N/A
Growth Chamber	STM6	N/A	5wpi	B1	0.0037	7	0	N/A
Growth Chamber	STM6	N/A	5wpi	B2	0.0034	3	0	N/A
Growth Chamber	STM6	N/A	5wpi	B3	0.0033	7	0	N/A
Growth Chamber	STM6	N/A	5wpi	B4	0.0016	2	0	N/A
Growth Chamber	STM6	N/A	5wpi	B5	0.0029	10	0	N/A
Growth Chamber	STM6	N/A	5wpi	B6	0.0047	6	0	N/A
Growth Chamber	STM6	N/A	5wpi	B7	0.0034	4	0	N/A
Growth Chamber	STM6	N/A	5wpi	B8	0.0036	11	0	N/A
Growth Chamber	STM6	N/A	5wpi	B9	0.004	9	0	N/A
Growth Chamber	STM30	N/A	5wpi	A1	0.0031	7	0	N/A
Growth Chamber	STM30	N/A	5wpi	A2	0.003	6	0	N/A
Growth Chamber	STM30	N/A	5wpi	A3	0.0056	6	0	N/A
Growth Chamber	STM30	N/A	5wpi	A4	0.0065	9	0	N/A
Growth Chamber	STM30	N/A	5wpi	A5	0.0033	3	0	N/A
Growth Chamber	STM30	N/A	5wpi	A6	0.0046	6	0	N/A
Growth Chamber	STM30	N/A	5wpi	A7	0.0044	7	0	N/A
Growth Chamber	STM30	N/A	5wpi	A8	0.0055	9	0	N/A
Growth Chamber	STM30	N/A	5wpi	A9	0.0031	9	0	N/A
Growth Chamber	STM30	N/A	5wpi	A10	0.0059	10	0	N/A
Growth Chamber	STM30	N/A	5wpi	B1	0.0027	3	0	N/A
Growth Chamber	STM30	N/A	5wpi	B2	0.0023	5	0	N/A
Growth Chamber	STM30	N/A	5wpi	B3	0.0045	4	0	N/A
Growth Chamber	STM30	N/A	5wpi	B4	0.0047	6	0	N/A
Growth Chamber	MAFF	N/A	6wpi	A1	0.0182	6	11	0.0035
Growth Chamber	MAFF	N/A	6wpi	A2	0.0219	5	N/A	N/A
Growth Chamber	MAFF	N/A	6wpi	B1	0.0101	5	28	0.0036
Growth Chamber	MAFF	N/A	6wpi	B2	0.0074	5	N/A	N/A
Growth Chamber	MAFF	N/A	6wpi	B3	0.0157	12	N/A	N/A
Growth Chamber	MAFF	N/A	6wpi	B4	0.0095	6	N/A	N/A
Growth Chamber	MAFF	N/A	6wpi	C1	0.0014	1	10	0.0011
Growth Chamber	MAFF	N/A	6wpi	C2	0.0043	2	N/A	N/A
Growth Chamber	MAFF	N/A	6wpi	C3	0.0058	3	N/A	N/A
Growth Chamber	MAFF	N/A	6wpi	C4	0.0075	4	N/A	N/A
Growth Chamber	STM6	N/A	6wpi	A1	0.0043	10	40	0.0016
Growth Chamber	STM6	N/A	6wpi	A2	0.0025	7	N/A	N/A
Growth Chamber	STM6	N/A	6wpi	A3	0.0025	9	N/A	N/A
Growth Chamber	STM6	N/A	6wpi	A4	0.0041	10	N/A	N/A
Growth Chamber	STM6	N/A	6wpi	B1	0.0021	4	N/A	N/A
Growth Chamber	STM6	N/A	6wpi	C1	0.0015	8	48	0.0017
Growth Chamber	STM6	N/A	6wpi	C2	0.0032	11	N/A	N/A
Growth Chamber	STM6	N/A	6wpi	C3	0.003	11	N/A	N/A
Growth Chamber	STM6	N/A	6wpi	C4	0.0037	11	N/A	N/A
Growth Chamber	STM6	N/A	6wpi	C5	0.0031	7	N/A	N/A
Growth Chamber	STM6	N/A	6wpi	D1	0.0033	10	26	0.0012
Growth Chamber	STM6	N/A	6wpi	D2	0.0038	7	N/A	N/A
Growth Chamber	STM6	N/A	6wpi	D3	0.0042	9	N/A	N/A
Growth Chamber	STM30	N/A	6wpi	A2	0.0052	13	25	0.0014
Growth Chamber	STM30	N/A	6wpi	A3	0.0052	6	N/A	N/A
Growth Chamber	STM30	N/A	6wpi	A4	0.0042	6	N/A	N/A
Growth Chamber	STM30	N/A	6wpi	B1	0.0048	5	19	0.0018
Growth Chamber	STM30	N/A	6wpi	B2	0.0077	9	N/A	N/A
Growth Chamber	STM30	N/A	6wpi	B3	0.0065	5	N/A	N/A
Growth Chamber	STM30	N/A	6wpi	C1	0.0038	3	28	0.002
Growth Chamber	STM30	N/A	6wpi	C2	0.0049	11	N/A	N/A
Growth Chamber	STM30	N/A	6wpi	C3	0.0035	6	N/A	N/A
Growth Chamber	STM30	N/A	6wpi	C4	0.0036	8	N/A	N/A
Growth Chamber	STM30	N/A	6wpi	D1	0.0074	9	33	0.0022
Growth Chamber	STM30	N/A	6wpi	D2	0.0065	7	N/A	N/A
Growth Chamber	STM30	N/A	6wpi	D3	0.0062	12	N/A	N/A
Growth Chamber	STM30	N/A	6wpi	E1	0.004	5	N/A	N/A
Growth Chamber	Uninoculated	N/A	6wpi	A1	0.0031	0	0	N/A
Growth Chamber	Uninoculated	N/A	6wpi	A2	0.0034	0	0	N/A
Growth Chamber	Uninoculated	N/A	6wpi	A3	0.0045	0	0	N/A
Growth Chamber	Uninoculated	N/A	6wpi	A4	0.003	0	0	N/A
Growth Chamber	Uninoculated	N/A	6wpi	A5	0.0026	0	0	N/A
Growth Chamber	Uninoculated	N/A	6wpi	B1	0.0024	0	0	N/A
Growth Chamber	Uninoculated	N/A	6wpi	B2	0.0018	0	0	N/A
Growth Chamber	Uninoculated	N/A	6wpi	B3	0.0025	0	0	N/A
Growth Chamber	Uninoculated	N/A	6wpi	B4	0.0027	0	0	N/A
Growth Chamber	Uninoculated	N/A	6wpi	C1	0.0033	0	0	N/A
Growth Chamber	Uninoculated	N/A	6wpi	C2	0.0054	0	0	N/A
Growth Chamber	Uninoculated	N/A	6wpi	C3	0.0038	0	0	N/A
Growth Chamber	Uninoculated	N/A	6wpi	D1	0.0026	0	0	N/A
Growth Chamber	Uninoculated	N/A	6wpi	D2	0.0025	0	0	N/A
Growth Chamber	Uninoculated	N/A	6wpi	D3	0.0039	0	0	N/A
Growth Chamber	Uninoculated	N/A	6wpi	D4	0.0034	0	0	N/A
Growth Chamber	MAFF	N/A	7wpi	A1	0.024	15	0	N/A
Growth Chamber	MAFF	N/A	7wpi	A2	0.0245	16	0	N/A
Growth Chamber	MAFF	N/A	7wpi	A3	0.0092	8	0	N/A
Growth Chamber	MAFF	N/A	7wpi	A4	0.0132	6	0	N/A
Growth Chamber	MAFF	N/A	7wpi	A5	0.0134	8	0	N/A
Growth Chamber	MAFF	N/A	7wpi	A6	0.0104	14	0	N/A
Growth Chamber	MAFF	N/A	7wpi	A7	0.0186	10	0	N/A
Growth Chamber	MAFF	N/A	7wpi	A8	0.0241	8	0	N/A
Growth Chamber	MAFF	N/A	7wpi	A9	0.0137	5	0	N/A
Growth Chamber	MAFF	N/A	7wpi	B1	0.0128	7	0	N/A
Growth Chamber	MAFF	N/A	7wpi	B2	0.0169	4	0	N/A
Growth Chamber	MAFF	N/A	7wpi	B3	0.0239	11	0	N/A
Growth Chamber	MAFF	N/A	7wpi	B4	0.0027	9	0	N/A
Growth Chamber	MAFF	N/A	7wpi	B5	0.011	5	0	N/A
Growth Chamber	MAFF	N/A	7wpi	B6	0.0102	16	0	N/A
Growth Chamber	MAFF	N/A	7wpi	B7	0.0313	12	0	N/A
Growth Chamber	MAFF	N/A	7wpi	B8	0.0165	16	0	N/A
Growth Chamber	STM6	N/A	7wpi	A1	0.0024	4	0	N/A
Growth Chamber	STM6	N/A	7wpi	A2	0.0025	8	0	N/A
Growth Chamber	STM6	N/A	7wpi	A3	0.003	5	0	N/A
Growth Chamber	STM6	N/A	7wpi	A4	0.0023	9	0	N/A
Growth Chamber	STM6	N/A	7wpi	A5	0.0034	9	0	N/A
Growth Chamber	STM6	N/A	7wpi	A6	0.0034	18	0	N/A
Growth Chamber	STM6	N/A	7wpi	A7	0.0031	7	0	N/A
Growth Chamber	STM6	N/A	7wpi	B1	0.0034	5	0	N/A
Growth Chamber	STM6	N/A	7wpi	B2	0.0024	3	0	N/A
Growth Chamber	STM6	N/A	7wpi	B3	0.0041	7	0	N/A
Growth Chamber	STM6	N/A	7wpi	B4	0.0029	12	0	N/A
Growth Chamber	STM6	N/A	7wpi	B5	0.004	6	0	N/A
Growth Chamber	STM6	N/A	7wpi	B6	0.0025	8	0	N/A
Growth Chamber	STM6	N/A	7wpi	B7	0.0028	13	0	N/A
Growth Chamber	STM30	N/A	7wpi	A1	0.0083	8	0	N/A
Growth Chamber	STM30	N/A	7wpi	A2	0.0105	14	0	N/A
Growth Chamber	STM30	N/A	7wpi	A3	0.0107	11	0	N/A
Growth Chamber	STM30	N/A	7wpi	A4	0.0085	10	0	N/A
Growth Chamber	STM30	N/A	7wpi	A5	0.0023	3	0	N/A
Growth Chamber	STM30	N/A	7wpi	A6	0.0066	12	0	N/A
Growth Chamber	STM30	N/A	7wpi	A7	0.0084	13	0	N/A
Growth Chamber	STM30	N/A	7wpi	B1	0.0094	11	0	N/A
Growth Chamber	STM30	N/A	7wpi	B2	0.01	10	0	N/A
Growth Chamber	STM30	N/A	7wpi	B3	0.0101	15	0	N/A
Growth Chamber	STM30	N/A	7wpi	B4	0.0056	7	0	N/A
Growth Chamber	STM30	N/A	7wpi	B5	0.0068	10	0	N/A
Growth Chamber	MAFF	N/A	8wpi	A1	0.0022	2	N/A	N/A
Growth Chamber	MAFF	N/A	8wpi	A2	0.0042	4	N/A	N/A
Growth Chamber	MAFF	N/A	8wpi	A3	0.0023	1	N/A	N/A
Growth Chamber	MAFF	N/A	8wpi	B1	0.0191	13	13	0.0016
Growth Chamber	MAFF	N/A	8wpi	C1	0.0082	4	13	0.0018
Growth Chamber	MAFF	N/A	8wpi	C2	0.0191	9	N/A	N/A
Growth Chamber	MAFF	N/A	8wpi	D1	0.0128	7	36	0.0078
Growth Chamber	MAFF	N/A	8wpi	D2	0.0188	6	N/A	N/A
Growth Chamber	MAFF	N/A	8wpi	D3	0.0254	12	N/A	N/A
Growth Chamber	MAFF	N/A	8wpi	D4	0.0386	11	N/A	N/A
Growth Chamber	STM6	N/A	8wpi	A1	0.0011	3	16	0.0006
Growth Chamber	STM6	N/A	8wpi	A2	0.002	4	N/A	N/A
Growth Chamber	STM6	N/A	8wpi	A3	0.003	9	N/A	N/A
Growth Chamber	STM6	N/A	8wpi	B1	0.0025	6	30	0.0013
Growth Chamber	STM6	N/A	8wpi	B2	0.0023	8	N/A	N/A
Growth Chamber	STM6	N/A	8wpi	B3	0.0021	11	N/A	N/A
Growth Chamber	STM6	N/A	8wpi	B4	0.0025	5	N/A	N/A
Growth Chamber	STM6	N/A	8wpi	C1	0.0018	5	29	0.0014
Growth Chamber	STM6	N/A	8wpi	C2	0.0027	10	N/A	N/A
Growth Chamber	STM6	N/A	8wpi	C3	0.0031	6	N/A	N/A
Growth Chamber	STM6	N/A	8wpi	C4	0.0019	8	N/A	N/A
Growth Chamber	STM6	N/A	8wpi	C5	0.0035	2	N/A	N/A
Growth Chamber	STM6	N/A	8wpi	D1	0.0022	6	16	0.0009
Growth Chamber	STM6	N/A	8wpi	D2	0.0018	10	N/A	N/A
Growth Chamber	STM30	N/A	8wpi	A1	0.0101	5	8	0.0006
Growth Chamber	STM30	N/A	8wpi	A2	0.001	3	N/A	N/A
Growth Chamber	STM30	N/A	8wpi	B1	0.0074	12	23	0.0024
Growth Chamber	STM30	N/A	8wpi	B2	0.0125	11	N/A	N/A
Growth Chamber	STM30	N/A	8wpi	C1	0.005	7	52	0.0052
Growth Chamber	STM30	N/A	8wpi	C2	0.0085	13	N/A	N/A
Growth Chamber	STM30	N/A	8wpi	C3	0.0108	9	N/A	N/A
Growth Chamber	STM30	N/A	8wpi	C4	0.0143	23	N/A	N/A
Growth Chamber	STM30	N/A	8wpi	D1	0.0098	16	54	0.0048
Growth Chamber	STM30	N/A	8wpi	D2	0.0121	15	N/A	N/A
Growth Chamber	STM30	N/A	8wpi	D3	0.0127	23	N/A	N/A
Growth Chamber	STM30	N/A	8wpi	E1	0.0125	13	32	0.0028
Growth Chamber	STM30	N/A	8wpi	E2	0.0112	19	N/A	N/A
Growth Chamber	Uninoculated	N/A	8wpi	A1	0.0016	0	0	N/A
Growth Chamber	Uninoculated	N/A	8wpi	A2	0.0033	0	0	N/A
Growth Chamber	Uninoculated	N/A	8wpi	A3	0.0016	0	0	N/A
Growth Chamber	Uninoculated	N/A	8wpi	B1	0.0019	0	0	N/A
Growth Chamber	Uninoculated	N/A	8wpi	B2	0.0031	0	0	N/A
Growth Chamber	Uninoculated	N/A	8wpi	B3	0.0029	0	0	N/A
Growth Chamber	Uninoculated	N/A	8wpi	B4	0.0014	0	0	N/A
Growth Chamber	Uninoculated	N/A	8wpi	C1	0.002	0	0	N/A
Growth Chamber	Uninoculated	N/A	8wpi	C2	0.0019	0	0	N/A
Growth Chamber	Uninoculated	N/A	8wpi	C3	0.0036	0	0	N/A
Growth Chamber	Uninoculated	N/A	8wpi	D1	0.0025	0	0	N/A
Growth Chamber	Uninoculated	N/A	8wpi	D2	0.0027	0	0	N/A
Growth Chamber	Uninoculated	N/A	8wpi	D3	0.0014	0	0	N/A
Growth Chamber	Uninoculated	N/A	8wpi	D4	0.0019	0	0	N/A
Greenhouse	MAFF	3	4wpi	10	0.0127	17	13	0.0009
Greenhouse	MAFF	5	4wpi	18	0.012	6	0	N/A
Greenhouse	MAFF	23	4wpi	50	0.0178	20	20	0.0018
Greenhouse	MAFF	8	4wpi	58	0.0151	16	16	0.002
Greenhouse	MAFF	4	4wpi	90	0.0153	19	15	0.0014
Greenhouse	MAFF	7	4wpi	98	0.0129	19	0
Greenhouse	MAFF	2	4wpi	130	0.012	10	6	0.001
Greenhouse	MAFF	6	4wpi	138	0.0082	16	16	0.0009
Greenhouse	MAFF	13	4wpi	146	0.0045	3	3	0.0004
Greenhouse	MAFF	21	4wpi	154	0.0085	10	0	N/A
Greenhouse	MAFF	18	4wpi	170	0.0045	5	5	0.001253
Greenhouse	MAFF	17	4wpi	178	0.0085	14	10	0.0007
Greenhouse	MAFF	19	7wpi	2	0.0919	43	43	0.0087
Greenhouse	MAFF	11	7wpi	26	0.0695	29	29	0.0069
Greenhouse	MAFF	24	7wpi	34	0.1406	43	39	0.0118
Greenhouse	MAFF	10	7wpi	42	0.0649	26	26	0.0067
Greenhouse	MAFF	12	7wpi	66	0.0711	42	42	0.0083
Greenhouse	MAFF	20	7wpi	74	0.0864	37	37	0.009
Greenhouse	MAFF	9	7wpi	82	0.0621	38	0	N/A
Greenhouse	MAFF	1	7wpi	106	0.072	23	19	0.0053
Greenhouse	MAFF	22	7wpi	114	0.0984	43	39	0.0094
Greenhouse	MAFF	15	7wpi	122	0.0747	22	18	0.0065
Greenhouse	MAFF	16	7wpi	162	0.0905	31	0	N/A
Greenhouse	MAFF	14	7wpi	186	0.0507	21	21	0.005
Greenhouse	STM30	3	4wpi	12	0.0085	17	13	0.0008
Greenhouse	STM30	5	4wpi	20	0.0074	21	0	N/A
Greenhouse	STM30	23	4wpi	52	0.0077	19	19	0.0008
Greenhouse	STM30	8	4wpi	60	0.0094	17	17	0.0012
Greenhouse	STM30	4	4wpi	92	0.0067	17	13	0.000824
Greenhouse	STM30	7	4wpi	100	0.0078	15	0	N/A
Greenhouse	STM30	2	4wpi	132	0.0074	14	10	0.0002
Greenhouse	STM30	6	4wpi	140	0.0048	10	10	0.0009
Greenhouse	STM30	13	4wpi	148	0.0016	4	4	2e-05
Greenhouse	STM30	21	4wpi	156	0.0054	11	0	N/A
Greenhouse	STM30	18	4wpi	172	0.0089	15	15	0.0013
Greenhouse	STM30	17	4wpi	180	0.0061	16	12	0.0006
Greenhouse	STM30	19	7wpi	4	0.0369	27	27	0.0048
Greenhouse	STM30	11	7wpi	28	0.0371	34	34	0.0047
Greenhouse	STM30	24	7wpi	36	0.0446	27	24	0.0044
Greenhouse	STM30	10	7wpi	44	0.026	25	25	0.0033
Greenhouse	STM30	12	7wpi	68	0.0226	21	21	0.0022
Greenhouse	STM30	20	7wpi	76	0.0343	37	37	0.0041
Greenhouse	STM30	9	7wpi	84	0.0382	27	0	N/A
Greenhouse	STM30	1	7wpi	108	0.0388	36	32	0.0033
Greenhouse	STM30	22	7wpi	116	0.025	18	14	0.0019
Greenhouse	STM30	15	7wpi	124	0.0359	30	26	0.0039
Greenhouse	STM30	16	7wpi	164	0.0278	25	0	N/A
Greenhouse	STM30	14	7wpi	188	0.0124	14	14	0.0016
Greenhouse	STM6	3	4wpi	11	0.0067	13	9	0.0004
Greenhouse	STM6	5	4wpi	19	0.0045	12	0	N/A
Greenhouse	STM6	23	4wpi	51	0.0036	11	11	0.0004
Greenhouse	STM6	8	4wpi	59	0.0051	10	10	0.0004
Greenhouse	STM6	4	4wpi	91	0.0049	10	6	0.0001
Greenhouse	STM6	7	4wpi	99	0.0036	12	0	N/A
Greenhouse	STM6	2	4wpi	131	0.0031	12	8	0.000166
Greenhouse	STM6	6	4wpi	139	0.0031	10	10	0.000598
Greenhouse	STM6	13	4wpi	147	0.0029	8	8	0.000623
Greenhouse	STM6	21	4wpi	155	0.0034	13	0	N/A
Greenhouse	STM6	18	4wpi	171	0.0029	7	7	0.000853
Greenhouse	STM6	17	4wpi	179	0.0032	12	8	0.000259
Greenhouse	STM6	19	7wpi	3	0.0023	11	11	0.00096
Greenhouse	STM6	11	7wpi	27	0.0028	22	22	0.0005
Greenhouse	STM6	24	7wpi	35	0.0048	17	13	0.000533
Greenhouse	STM6	10	7wpi	43	0.0025	14	14	0.001227
Greenhouse	STM6	12	7wpi	67	0.0025	16	16	0.00061
Greenhouse	STM6	20	7wpi	75	0.0038	17	17	0.001452
Greenhouse	STM6	9	7wpi	83	0.0041	15	0	N/A
Greenhouse	STM6	1	7wpi	107	0.0017	11	7	0.001129
Greenhouse	STM6	22	7wpi	115	0.0026	11	7	0.000594
Greenhouse	STM6	15	7wpi	123	0.0051	16	12	0.000599
Greenhouse	STM6	16	7wpi	163	0.0017	11	0	N/A
Greenhouse	STM6	14	7wpi	187	0.0022	13	13	0.000773
Greenhouse	MAFF:STM30 (1:1)	3	4wpi	14	0.0143	17	13	0.0013
Greenhouse	MAFF:STM30 (1:1)	5	4wpi	22	0.0141	19	0	N/A
Greenhouse	MAFF:STM30 (1:1)	23	4wpi	54	0.0134	15	15	0.0017
Greenhouse	MAFF:STM30 (1:1)	8	4wpi	62	0.0102	9	9	0.0013
Greenhouse	MAFF:STM30 (1:1)	4	4wpi	94	0.0138	18	14	0.001175
Greenhouse	MAFF:STM30 (1:1)	7	4wpi	102	0.0125	24	0	N/A
Greenhouse	MAFF:STM30 (1:1)	2	4wpi	134	0.0104	14	10	0.001
Greenhouse	MAFF:STM30 (1:1)	6	4wpi	142	0.0079	12	12	0.0013
Greenhouse	MAFF:STM30 (1:1)	13	4wpi	150	0.0098	9	9	0.0013
Greenhouse	MAFF:STM30 (1:1)	21	4wpi	158	0.0053	10	0	N/A
Greenhouse	MAFF:STM30 (1:1)	18	4wpi	174	0.0068	8	8	0.0006
Greenhouse	MAFF:STM30 (1:1)	17	4wpi	182	0.0081	14	10	0.0008
Greenhouse	MAFF:STM30 (1:1)	19	7wpi	6	0.0676	51	51	0.008
Greenhouse	MAFF:STM30 (1:1)	11	7wpi	30	0.104	38	38	0.0116
Greenhouse	MAFF:STM30 (1:1)	24	7wpi	38	0.1214	45	41	0.0117
Greenhouse	MAFF:STM30 (1:1)	10	7wpi	46	0.0433	20	20	0.0056
Greenhouse	MAFF:STM30 (1:1)	12	7wpi	70	0.0408	6	6	0.0027
Greenhouse	MAFF:STM30 (1:1)	20	7wpi	78	0.0814	38	38	0.0082
Greenhouse	MAFF:STM30 (1:1)	9	7wpi	86	0.0562	30	0	N/A
Greenhouse	MAFF:STM30 (1:1)	1	7wpi	110	0.0887	33	29	0.0072
Greenhouse	MAFF:STM30 (1:1)	22	7wpi	118	0.0444	26	22	0.0043
Greenhouse	MAFF:STM30 (1:1)	15	7wpi	126	0.0669	45	41	0.0066
Greenhouse	MAFF:STM30 (1:1)	16	7wpi	166	0.0224	21	0	N/A
Greenhouse	MAFF:STM30 (1:1)	14	7wpi	190	0.0267	16	16	0.0038
Greenhouse	MAFF:STM30 (1:9)	3	4wpi	16	0.0049	7	3	0.0001
Greenhouse	MAFF:STM30 (1:9)	5	4wpi	24	0.0091	13	0	N/A
Greenhouse	MAFF:STM30 (1:9)	23	4wpi	56	0.0081	11	11	0.0009
Greenhouse	MAFF:STM30 (1:9)	8	4wpi	64	0.01	16	16	0.0015
Greenhouse	MAFF:STM30 (1:9)	4	4wpi	96	0.0087	17	13	0.001286
Greenhouse	MAFF:STM30 (1:9)	7	4wpi	104	0.0053	13	0	N/A
Greenhouse	MAFF:STM30 (1:9)	2	4wpi	136	0.0097	16	12	0.000814
Greenhouse	MAFF:STM30 (1:9)	6	4wpi	144	0.0072	11	11	0.0007
Greenhouse	MAFF:STM30 (1:9)	13	4wpi	152	0.0053	8	8	0.0007
Greenhouse	MAFF:STM30 (1:9)	21	4wpi	160	0.0061	10	0	N/A
Greenhouse	MAFF:STM30 (1:9)	18	4wpi	176	0.0073	13	13	0.0002
Greenhouse	MAFF:STM30 (1:9)	17	4wpi	184	0.0105	10	6	0.0005
Greenhouse	MAFF:STM30 (1:9)	19	7wpi	8	0.0642	35	35	0.0077
Greenhouse	MAFF:STM30 (1:9)	11	7wpi	32	0.0279	27	27	0.0024
Greenhouse	MAFF:STM30 (1:9)	24	7wpi	40	0.036	19	15	0.0019
Greenhouse	MAFF:STM30 (1:9)	10	7wpi	48	0.045	31	31	0.006
Greenhouse	MAFF:STM30 (1:9)	12	7wpi	72	0.0286	22	22	0.0031
Greenhouse	MAFF:STM30 (1:9)	20	7wpi	80	0.0577	36	36	0.0069
Greenhouse	MAFF:STM30 (1:9)	9	7wpi	88	0.0395	35	0	N/A
Greenhouse	MAFF:STM30 (1:9)	1	7wpi	112	0.0568	39	35	0.0055
Greenhouse	MAFF:STM30 (1:9)	22	7wpi	120	0.0269	17	13	0.0023
Greenhouse	MAFF:STM30 (1:9)	15	7wpi	128	0.0423	34	30	0.0042
Greenhouse	MAFF:STM30 (1:9)	16	7wpi	168	0.004	2	0	N/A
Greenhouse	MAFF:STM30 (1:9)	14	7wpi	192	0.0181	18	18	0.0026
Greenhouse	MAFF:STM6 (3:7)	3	4wpi	13	0.0101	11	7	0.0007
Greenhouse	MAFF:STM6 (3:7)	5	4wpi	21	0.0127	16	0	N/A
Greenhouse	MAFF:STM6 (3:7)	23	4wpi	53	0.0042	5	5	0.0005
Greenhouse	MAFF:STM6 (3:7)	8	4wpi	61	0.0099	18	18	0.001
Greenhouse	MAFF:STM6 (3:7)	4	4wpi	93	0.0046	12	8	0.0012
Greenhouse	MAFF:STM6 (3:7)	7	4wpi	101	0.0087	13	0	N/A
Greenhouse	MAFF:STM6 (3:7)	2	4wpi	133	0.0104	14	10	0.0011
Greenhouse	MAFF:STM6 (3:7)	6	4wpi	141	0.0062	8	8	0.0007
Greenhouse	MAFF:STM6 (3:7)	13	4wpi	149	0.0045	4	4	0.0005
Greenhouse	MAFF:STM6 (3:7)	21	4wpi	157	0.0037	8	0	N/A
Greenhouse	MAFF:STM6 (3:7)	18	4wpi	173	0.0055	9	9	0.0007
Greenhouse	MAFF:STM6 (3:7)	17	4wpi	181	0.0063	6	2	0.00044
Greenhouse	MAFF:STM6 (3:7)	19	7wpi	5	0.0456	25	25	0.0053
Greenhouse	MAFF:STM6 (3:7)	11	7wpi	29	0.0345	28	28	0.0031
Greenhouse	MAFF:STM6 (3:7)	24	7wpi	37	0.0546	25	21	0.0052
Greenhouse	MAFF:STM6 (3:7)	10	7wpi	45	0.0699	35	35	0.0085
Greenhouse	MAFF:STM6 (3:7)	12	7wpi	69	0.0202	19	19	0.0025
Greenhouse	MAFF:STM6 (3:7)	20	7wpi	77	0.0367	16	16	0.0044
Greenhouse	MAFF:STM6 (3:7)	9	7wpi	85	0.0515	23	0	N/A
Greenhouse	MAFF:STM6 (3:7)	1	7wpi	109	0.0671	37	33	0.006
Greenhouse	MAFF:STM6 (3:7)	22	7wpi	117	0.0441	18	14	0.0041
Greenhouse	MAFF:STM6 (3:7)	15	7wpi	125	0.0762	27	23	0.0066
Greenhouse	MAFF:STM6 (3:7)	16	7wpi	165	0.0352	15	0	N/A
Greenhouse	MAFF:STM6 (3:7)	14	7wpi	189	0.1133	30	30	0.0132
Greenhouse	MAFF:STM6 (1:19)	3	4wpi	15	0.0039	9	5	0.0002
Greenhouse	MAFF:STM6 (1:19)	5	4wpi	23	0.0042	5	0	N/A
Greenhouse	MAFF:STM6 (1:19)	23	4wpi	55	0.0048	10	10	0.0004
Greenhouse	MAFF:STM6 (1:19)	8	4wpi	63	0.004	7	7	0.0007
Greenhouse	MAFF:STM6 (1:19)	4	4wpi	95	0.0038	9	5	0.001
Greenhouse	MAFF:STM6 (1:19)	7	4wpi	103	0.0051	12	0	N/A
Greenhouse	MAFF:STM6 (1:19)	2	4wpi	135	0.0033	15	11	0.0001
Greenhouse	MAFF:STM6 (1:19)	6	4wpi	143	0.0041	10	10	0.0008
Greenhouse	MAFF:STM6 (1:19)	13	4wpi	151	0.006	12	12	0.0007
Greenhouse	MAFF:STM6 (1:19)	21	4wpi	159	0.0033	8	0	N/A
Greenhouse	MAFF:STM6 (1:19)	18	4wpi	175	0.004	6	6	0.000319
Greenhouse	MAFF:STM6 (1:19)	17	4wpi	183	0.003	5	1	0.000326
Greenhouse	MAFF:STM6 (1:19)	19	7wpi	7	0.0046	12	12	0.0001
Greenhouse	MAFF:STM6 (1:19)	11	7wpi	31	0.0137	22	22	0.0025
Greenhouse	MAFF:STM6 (1:19)	24	7wpi	39	0.0035	23	19	0.001
Greenhouse	MAFF:STM6 (1:19)	10	7wpi	47	0.0131	22	22	0.0001
Greenhouse	MAFF:STM6 (1:19)	12	7wpi	71	0.0049	16	16	0.000208
Greenhouse	MAFF:STM6 (1:19)	20	7wpi	79	0.0089	27	27	0.0011
Greenhouse	MAFF:STM6 (1:19)	9	7wpi	87	0.015	19	0	N/A
Greenhouse	MAFF:STM6 (1:19)	1	7wpi	111	0.0037	12	8	0.000931
Greenhouse	MAFF:STM6 (1:19)	22	7wpi	119	0.0155	18	14	0.0017
Greenhouse	MAFF:STM6 (1:19)	15	7wpi	127	0.0092	16	12	0.000647
Greenhouse	MAFF:STM6 (1:19)	16	7wpi	167	0.0036	12	0	N/A
Greenhouse	MAFF:STM6 (1:19)	14	7wpi	191	0.0291	35	35	0.0036
Greenhouse	Uninoculated	3	4wpi	9	0.0048	0	0	N/A
Greenhouse	Uninoculated	5	4wpi	17	0.0047	0	0	N/A
Greenhouse	Uninoculated	23	4wpi	49	0.0076	0	0	N/A
Greenhouse	Uninoculated	8	4wpi	57	0.0042	0	0	N/A
Greenhouse	Uninoculated	4	4wpi	89	0.0043	0	0	N/A
Greenhouse	Uninoculated	7	4wpi	97	0.0037	0	0	N/A
Greenhouse	Uninoculated	2	4wpi	129	0.0041	0	0	N/A
Greenhouse	Uninoculated	6	4wpi	137	0.0038	0	0	N/A
Greenhouse	Uninoculated	13	4wpi	145	0.0042	0	0	N/A
Greenhouse	Uninoculated	21	4wpi	153	0.0041	0	0	N/A
Greenhouse	Uninoculated	18	4wpi	169	0.0028	0	0	N/A
Greenhouse	Uninoculated	17	4wpi	177	0.0047	0	0	N/A
Greenhouse	Uninoculated	19	7wpi	1	0.0054	0	0	N/A
Greenhouse	Uninoculated	11	7wpi	25	0.0048	0	0	N/A
Greenhouse	Uninoculated	24	7wpi	33	0.0053	0	0	N/A
Greenhouse	Uninoculated	10	7wpi	41	0.0039	0	0	N/A
Greenhouse	Uninoculated	12	7wpi	65	0.0031	0	0	N/A
Greenhouse	Uninoculated	20	7wpi	73	0.0047	0	0	N/A
Greenhouse	Uninoculated	9	7wpi	81	0.0069	0	0	N/A
Greenhouse	Uninoculated	1	7wpi	105	0.0039	0	0	N/A
Greenhouse	Uninoculated	22	7wpi	113	0.0063	0	0	N/A
Greenhouse	Uninoculated	15	7wpi	121	0.0049	0	0	N/A
Greenhouse	Uninoculated	16	7wpi	161	0.0016	0	0	N/A
Greenhouse	Uninoculated	14	7wpi	185	0.0067	0	0	N/A
