# Supplementary material for: Lotus japonicus alters in planta fitness of Mesorhizobium loti dependent on symbiotic nitrogen fixation
Source: PLoS One. 2017 Sep 28;12(9):e0185568. doi: 10.1371/journal.pone.0185568 (PMC5619806; doi:10.1371/journal.pone.0185568)
Supplement: S2 Table — aNodule ID for the “Growth Chamber” and “Greenhouse” experiments are represented by (Harvest)(Inoculant)(Pouch).(Nodule #) and (Plant #).(Nodule #), respectively. (XLSX) [file pone.0185568.s002.xlsx]

## Sheet: Table S2
Table S2	Estimated rhizobial fitness determined by culturing nodules
Experiment	Treatment	Harvest	Nodule Ida	Estimated cells/nodule	Proportion MAFF	Host plant
Growth Chamber	MAFF	6wpi	6RA.1	Unsuccesful culture	N/A	N/A
Growth Chamber	MAFF	6wpi	6RA.3	459000	N/A	A1
Growth Chamber	MAFF	6wpi	6RA.6	9800000	N/A	A1
Growth Chamber	MAFF	6wpi	6RA.7	Unsuccesful culture	N/A	N/A
Growth Chamber	MAFF	6wpi	6RA.10	Unsuccesful culture	N/A	N/A
Growth Chamber	MAFF	6wpi	6RB.6	4200000	N/A	B2
Growth Chamber	MAFF	6wpi	6RB.9	702000	N/A	B3
Growth Chamber	MAFF	6wpi	6RB.18	440000	N/A	B4
Growth Chamber	MAFF	6wpi	6RB.20	800000	N/A	B4
Growth Chamber	MAFF	6wpi	6RB.27	Unsuccesful culture	N/A	N/A
Growth Chamber	MAFF	6wpi	6RC.2	Unsuccesful culture	N/A	N/A
Growth Chamber	MAFF	6wpi	6RC.5	945000	N/A	C3
Growth Chamber	MAFF	6wpi	6RC.6	Unsuccesful culture	N/A	N/A
Growth Chamber	MAFF	6wpi	6RC.8	750000	N/A	C3
Growth Chamber	MAFF	6wpi	6RC.9	718000	N/A	C4
Growth Chamber	STM6	6wpi	66A.20	78000	N/A	A3
Growth Chamber	STM6	6wpi	66A.27	401000	N/A	A4
Growth Chamber	STM6	6wpi	66A.32	279000	N/A	A4
Growth Chamber	STM6	6wpi	66A.33	160000	N/A	A4
Growth Chamber	STM6	6wpi	66A.35	Unsuccesful culture	N/A	N/A
Growth Chamber	STM6	6wpi	66B.1	852000	N/A	B1
Growth Chamber	STM6	6wpi	66B.2	211000	N/A	B1
Growth Chamber	STM6	6wpi	66B.3	Unsuccesful culture	N/A	N/A
Growth Chamber	STM6	6wpi	66B.4	138000	N/A	B1
Growth Chamber	STM6	6wpi	66C.17	261000	N/A	C2
Growth Chamber	STM6	6wpi	66C.28	109000	N/A	C3
Growth Chamber	STM6	6wpi	66C.40	17000	N/A	C4
Growth Chamber	STM6	6wpi	66C.43	100000	N/A	C5
Growth Chamber	STM6	6wpi	66C.47	248000	N/A	C5
Growth Chamber	STM6	6wpi	66D.5	141000	N/A	D1
Growth Chamber	STM6	6wpi	66D.11	81000	N/A	D2
Growth Chamber	STM6	6wpi	66D.15	294000	N/A	D2
Growth Chamber	STM6	6wpi	66D.18	2400000	N/A	D3
Growth Chamber	STM6	6wpi	66D.23	167000	N/A	D3
Growth Chamber	STM30	6wpi	630A.3	346000	N/A	A2
Growth Chamber	STM30	6wpi	630A.8	Unsuccesful culture	N/A	N/A
Growth Chamber	STM30	6wpi	630A.11	101000	N/A	A2
Growth Chamber	STM30	6wpi	630A.19	263000	N/A	A3
Growth Chamber	STM30	6wpi	630B.9	Unsuccesful culture	N/A	N/A
Growth Chamber	STM30	6wpi	630B.10	84000	N/A	B2
Growth Chamber	STM30	6wpi	630B.11	167000	N/A	B2
Growth Chamber	STM30	6wpi	630B.18	32000	N/A	B3
Growth Chamber	STM30	6wpi	630C.2	Unsuccesful culture	N/A	N/A
Growth Chamber	STM30	6wpi	630C.7	13000	N/A	C2
Growth Chamber	STM30	6wpi	630C.10	Unsuccesful culture	N/A	N/A
Growth Chamber	STM30	6wpi	630C.16	312000	N/A	C3
Growth Chamber	STM30	6wpi	630D.8	30000	N/A	D1
Growth Chamber	STM30	6wpi	630D.10	Unsuccesful culture	N/A	N/A
Growth Chamber	STM30	6wpi	630D.11	1093000	N/A	D2
Growth Chamber	STM30	6wpi	630D.27	868000	N/A	D3
Growth Chamber	STM30	6wpi	630E.1	178000	N/A	E1
Growth Chamber	STM30	6wpi	630E.2	Unsuccesful culture	N/A	N/A
Growth Chamber	STM30	6wpi	630E.3	Unsuccesful culture	N/A	N/A
Growth Chamber	STM30	6wpi	630E.4	Unsuccesful culture	N/A	N/A
Growth Chamber	STM30	6wpi	630E.5	24000	N/A	E1
Growth Chamber	MAFF	8wpi	8RA.2	Unsuccesful culture	N/A	N/A
Growth Chamber	MAFF	8wpi	8RA.3	Unsuccesful culture	N/A	N/A
Growth Chamber	MAFF	8wpi	8RA.4	Unsuccesful culture	N/A	N/A
Growth Chamber	MAFF	8wpi	8RA.5	3200000	N/A	A2
Growth Chamber	MAFF	8wpi	8RA.6	47600000	N/A	A3
Growth Chamber	MAFF	8wpi	8RB.12	7300000	N/A	B1
Growth Chamber	MAFF	8wpi	8RB.2	Unsuccesful culture	N/A	N/A
Growth Chamber	MAFF	8wpi	8RB.3	Unsuccesful culture	N/A	N/A
Growth Chamber	MAFF	8wpi	8RB.8	6600000	N/A	B1
Growth Chamber	MAFF	8wpi	8RB.11	Unsuccesful culture	N/A	N/A
Growth Chamber	MAFF	8wpi	8RC.1	5300000	N/A	C1
Growth Chamber	MAFF	8wpi	8RC.9	5900000	N/A	C2
Growth Chamber	MAFF	8wpi	8RC.13	51100000	N/A	C2
Growth Chamber	MAFF	8wpi	8RC.10	Unsuccesful culture	N/A	N/A
Growth Chamber	MAFF	8wpi	8RC.5	102500000	N/A	C2
Growth Chamber	MAFF	8wpi	8RD.23	99200000	N/A	D3
Growth Chamber	MAFF	8wpi	8RD.9	2600000	N/A	D2
Growth Chamber	MAFF	8wpi	8RD.21	99500000	N/A	D3
Growth Chamber	MAFF	8wpi	8RD.30	7400000	N/A	D4
Growth Chamber	MAFF	8wpi	8RD.4	9900000	N/A	D1
Growth Chamber	STM6	8wpi	86A.8	236000	N/A	A3
Growth Chamber	STM6	8wpi	86A.6	1131000	N/A	A2
Growth Chamber	STM6	8wpi	86A.1	Unsuccesful culture	N/A	N/A
Growth Chamber	STM6	8wpi	86A.10	101000	N/A	A3
Growth Chamber	STM6	8wpi	86A.12	10000	N/A	A3
Growth Chamber	STM6	8wpi	86B.21	121000	N/A	B3
Growth Chamber	STM6	8wpi	86B.29	22000	N/A	B4
Growth Chamber	STM6	8wpi	86B.4	290000	N/A	B1
Growth Chamber	STM6	8wpi	86B.17	112000	N/A	B3
Growth Chamber	STM6	8wpi	86B.30	2400000	N/A	B4
Growth Chamber	STM6	8wpi	86C.27	173000	N/A	C4
Growth Chamber	STM6	8wpi	86C.13	157000	N/A	C2
Growth Chamber	STM6	8wpi	86C.14	8000	N/A	C2
Growth Chamber	STM6	8wpi	86C.15	288000	N/A	C2
Growth Chamber	STM6	8wpi	86C.28	763000	N/A	C4
Growth Chamber	STM6	8wpi	86D.5	352000	N/A	D1
Growth Chamber	STM6	8wpi	86D.15	229000	N/A	D2
Growth Chamber	STM6	8wpi	86D.16	2700000	N/A	D2
Growth Chamber	STM6	8wpi	86D.10	186000	N/A	D2
Growth Chamber	STM6	8wpi	86D.12	310000	N/A	D2
Growth Chamber	STM30	8wpi	830A.7	12000	N/A	A2
Growth Chamber	STM30	8wpi	830A.4	Unsuccesful culture	N/A	N/A
Growth Chamber	STM30	8wpi	830A.3	6000	N/A	A1
Growth Chamber	STM30	8wpi	830A.5	3000	N/A	A1
Growth Chamber	STM30	8wpi	830B.11	3000000	N/A	B1
Growth Chamber	STM30	8wpi	830B.19	7500000	N/A	B2
Growth Chamber	STM30	8wpi	830B.21	41000	N/A	B2
Growth Chamber	STM30	8wpi	830B.5	2000	N/A	B1
Growth Chamber	STM30	8wpi	830C.5	577000	N/A	C1
Growth Chamber	STM30	8wpi	830C.11	11000	N/A	C2
Growth Chamber	STM30	8wpi	830C.21	30000	N/A	C3
Growth Chamber	STM30	8wpi	830C.25	20000	N/A	C3
Growth Chamber	STM30	8wpi	830D.6	Unsuccesful culture	N/A	N/A
Growth Chamber	STM30	8wpi	830D.16	426000	N/A	D1
Growth Chamber	STM30	8wpi	830D.41	59000	N/A	D3
Growth Chamber	STM30	8wpi	830D.42	21000	N/A	D3
Growth Chamber	STM30	8wpi	830E.11	Unsuccesful culture	N/A	N/A
Growth Chamber	STM30	8wpi	830E.15	106000	N/A	E2
Growth Chamber	STM30	8wpi	830E.20	Unsuccesful culture	N/A	N/A
Growth Chamber	STM30	8wpi	830E.23	Unsuccesful culture	N/A	N/A
Greenhouse	MAFF	4wpi	10.4	15700000	N/A	10
Greenhouse	MAFF	4wpi	10.16	9000000	N/A	10
Greenhouse	MAFF	4wpi	10.9	10500000	N/A	10
Greenhouse	MAFF	4wpi	10.15	26800000	N/A	10
Greenhouse	STM6	4wpi	11.2	3100000	N/A	11
Greenhouse	STM6	4wpi	11.11	12400000	N/A	11
Greenhouse	STM6	4wpi	11.12	2500000	N/A	11
Greenhouse	STM6	4wpi	11.8	8800000	N/A	11
Greenhouse	STM30	4wpi	12.14	8800000	N/A	12
Greenhouse	STM30	4wpi	12.15	8900000	N/A	12
Greenhouse	STM30	4wpi	12.13	6700000	N/A	12
Greenhouse	STM30	4wpi	12.4	12900000	N/A	12
Greenhouse	MAFF:STM6 (3:7)	4wpi	13.7	9800000	1	13
Greenhouse	MAFF:STM6 (3:7)	4wpi	13.3	13400000	0.507463	13
Greenhouse	MAFF:STM6 (3:7)	4wpi	13.1	11300000	1	13
Greenhouse	MAFF:STM6 (3:7)	4wpi	13.6	47300000	0.782241	13
Greenhouse	MAFF:STM30 (1:1)	4wpi	14.14	13400000	1	14
Greenhouse	MAFF:STM30 (1:1)	4wpi	14.6	10000	0	14
Greenhouse	MAFF:STM30 (1:1)	4wpi	14.12	90000	0	14
Greenhouse	MAFF:STM30 (1:1)	4wpi	14.13	224000	1	14
Greenhouse	MAFF:STM6 (1:19)	4wpi	15.7	763000	0	15
Greenhouse	MAFF:STM6 (1:19)	4wpi	15.4	8500000	0	15
Greenhouse	MAFF:STM6 (1:19)	4wpi	15.3	4200000	0	15
Greenhouse	MAFF:STM6 (1:19)	4wpi	15.6	11100000	0	15
Greenhouse	MAFF:STM30 (1:9)	4wpi	16.2	Unsuccesful culture	N/A	16
Greenhouse	MAFF:STM30 (1:9)	4wpi	16.1	4800000	0	16
Greenhouse	MAFF:STM30 (1:9)	4wpi	16.3	19500000	0.292308	16
Greenhouse	MAFF:STM30 (1:9)	4wpi	16.5	34200000	0.938596	16
Greenhouse	MAFF	4wpi	90.10	4900000	N/A	90
Greenhouse	MAFF	4wpi	90.3	19400000	N/A	90
Greenhouse	MAFF	4wpi	90.5	17700000	N/A	90
Greenhouse	MAFF	4wpi	90.4	31400000	N/A	90
Greenhouse	STM6	4wpi	91.6	2600000	N/A	91
Greenhouse	STM6	4wpi	91.5	21400000	N/A	91
Greenhouse	STM6	4wpi	91.4	Unsuccesful culture	N/A	91
Greenhouse	STM6	4wpi	91.3	678000	N/A	91
Greenhouse	STM30	4wpi	92.13	5700000	N/A	92
Greenhouse	STM30	4wpi	92.6	8800000	N/A	92
Greenhouse	STM30	4wpi	92.1	10100000	N/A	92
Greenhouse	STM30	4wpi	92.14	11500000	N/A	92
Greenhouse	MAFF:STM6 (3:7)	4wpi	93.2	49800000	1	93
Greenhouse	MAFF:STM6 (3:7)	4wpi	93.5	23100000	1	93
Greenhouse	MAFF:STM6 (3:7)	4wpi	93.6	12600000	1	93
Greenhouse	MAFF:STM6 (3:7)	4wpi	93.1	20000000	1	93
Greenhouse	MAFF:STM30 (1:1)	4wpi	94.10	1500000	1	94
Greenhouse	MAFF:STM30 (1:1)	4wpi	94.18	14100000	0.48227	94
Greenhouse	MAFF:STM30 (1:1)	4wpi	94.4	12500000	0	94
Greenhouse	MAFF:STM30 (1:1)	4wpi	94.7	1550000	0.774194	94
Greenhouse	MAFF:STM6 (1:19)	4wpi	95.6	116000	0.0258621	95
Greenhouse	MAFF:STM6 (1:19)	4wpi	95.8	1700000	0	95
Greenhouse	MAFF:STM6 (1:19)	4wpi	95.2	154000	0	95
Greenhouse	MAFF:STM6 (1:19)	4wpi	95.3	6700000	0	95
Greenhouse	MAFF:STM30 (1:9)	4wpi	96.7	14500000	1	96
Greenhouse	MAFF:STM30 (1:9)	4wpi	96.3	407000	0	96
Greenhouse	MAFF:STM30 (1:9)	4wpi	96.13	34500000	0.463768	96
Greenhouse	MAFF:STM30 (1:9)	4wpi	96.5	2800000	0	96
Greenhouse	MAFF	4wpi	130.1	48300000	N/A	130
Greenhouse	MAFF	4wpi	130.7	4300000	N/A	130
Greenhouse	MAFF	4wpi	130.5	Unsuccesful culture	N/A	130
Greenhouse	MAFF	4wpi	130.8	46200000	N/A	130
Greenhouse	STM6	4wpi	131.8	27700000	N/A	131
Greenhouse	STM6	4wpi	131.11	114000	N/A	131
Greenhouse	STM6	4wpi	131.7	28800000	N/A	131
Greenhouse	STM6	4wpi	131.6	Unsuccesful culture	N/A	131
Greenhouse	STM30	4wpi	132.5	Unsuccesful culture	N/A	132
Greenhouse	STM30	4wpi	132.3	37700000	N/A	132
Greenhouse	STM30	4wpi	132.2	21700000	N/A	132
Greenhouse	STM30	4wpi	132.13	Unsuccesful culture	N/A	132
Greenhouse	MAFF:STM6 (3:7)	4wpi	133.7	26500000	1	133
Greenhouse	MAFF:STM6 (3:7)	4wpi	133.2	21700000	1	133
Greenhouse	MAFF:STM6 (3:7)	4wpi	133.3	18000000	1	133
Greenhouse	MAFF:STM6 (3:7)	4wpi	133.1	19400000	0.680412	133
Greenhouse	MAFF:STM30 (1:1)	4wpi	134.1	1113000	1	134
Greenhouse	MAFF:STM30 (1:1)	4wpi	134.8	12800000	0.992188	134
Greenhouse	MAFF:STM30 (1:1)	4wpi	134.6	16200000	1	134
Greenhouse	MAFF:STM30 (1:1)	4wpi	134.2	28800000	1	134
Greenhouse	MAFF:STM6 (1:19)	4wpi	135.12	638000	0	135
Greenhouse	MAFF:STM6 (1:19)	4wpi	135.3	832000	0	135
Greenhouse	MAFF:STM6 (1:19)	4wpi	135.13	1000	0	135
Greenhouse	MAFF:STM6 (1:19)	4wpi	135.9	11900000	0	135
Greenhouse	MAFF:STM30 (1:9)	4wpi	136.5	1049000	0	136
Greenhouse	MAFF:STM30 (1:9)	4wpi	136.12	5200000	0	136
Greenhouse	MAFF:STM30 (1:9)	4wpi	136.8	32300000	0.962848	136
Greenhouse	MAFF:STM30 (1:9)	4wpi	136.9	Unsuccesful culture	N/A	136
Greenhouse	MAFF	4wpi	178.11	200000	N/A	178
Greenhouse	MAFF	4wpi	178.9	200000	N/A	178
Greenhouse	MAFF	4wpi	178.7	16100000	N/A	178
Greenhouse	MAFF	4wpi	178.3	Unsuccesful culture	N/A	178
Greenhouse	STM6	4wpi	179.10	Unsuccesful culture	N/A	179
Greenhouse	STM6	4wpi	179.1	Unsuccesful culture	N/A	179
Greenhouse	STM6	4wpi	179.5	Unsuccesful culture	N/A	179
Greenhouse	STM6	4wpi	179.9	Unsuccesful culture	N/A	179
Greenhouse	STM30	4wpi	180.8	477000	N/A	180
Greenhouse	STM30	4wpi	180.13	4900000	N/A	180
Greenhouse	STM30	4wpi	180.11	2000	N/A	180
Greenhouse	STM30	4wpi	180.4	6600000	N/A	180
Greenhouse	MAFF:STM6 (3:7)	4wpi	181.1	17200000	0	181
Greenhouse	MAFF:STM6 (3:7)	4wpi	181.5	1800000	0	181
Greenhouse	MAFF:STM6 (3:7)	4wpi	181.6	Unsuccesful culture	N/A	181
Greenhouse	MAFF:STM6 (3:7)	4wpi	181.3	35900000	1	181
Greenhouse	MAFF:STM30 (1:1)	4wpi	182.9	900000	1	182
Greenhouse	MAFF:STM30 (1:1)	4wpi	182.7	19300000	1	182
Greenhouse	MAFF:STM30 (1:1)	4wpi	182.2	8700000	1	182
Greenhouse	MAFF:STM30 (1:1)	4wpi	182.11	1000000	1	182
Greenhouse	MAFF:STM6 (1:19)	4wpi	183.5	Unsuccesful culture	N/A	183
Greenhouse	MAFF:STM6 (1:19)	4wpi	183.4	Unsuccesful culture	N/A	183
Greenhouse	MAFF:STM6 (1:19)	4wpi	183.2	Unsuccesful culture	N/A	183
Greenhouse	MAFF:STM6 (1:19)	4wpi	183.1	Unsuccesful culture	N/A	183
Greenhouse	MAFF:STM30 (1:9)	4wpi	184.1	Unsuccesful culture	N/A	184
Greenhouse	MAFF:STM30 (1:9)	4wpi	184.4	Unsuccesful culture	N/A	184
Greenhouse	MAFF:STM30 (1:9)	4wpi	184.2	55600000	0	184
Greenhouse	MAFF:STM30 (1:9)	4wpi	184.9	Unsuccesful culture	N/A	184
Greenhouse	MAFF	7wpi	106.9	3400000	N/A	106
Greenhouse	MAFF	7wpi	106.18	32600000	N/A	106
Greenhouse	MAFF	7wpi	106.21	24500000	N/A	106
Greenhouse	MAFF	7wpi	106.23	2700000	N/A	106
Greenhouse	STM6	7wpi	107.2	2900000	N/A	107
Greenhouse	STM6	7wpi	107.5	Unsuccesful culture	N/A	107
Greenhouse	STM6	7wpi	107.6	Unsuccesful culture	N/A	107
Greenhouse	STM6	7wpi	107.11	479000	N/A	107
Greenhouse	STM30	7wpi	108.2	27000	N/A	108
Greenhouse	STM30	7wpi	108.11	Unsuccesful culture	N/A	108
Greenhouse	STM30	7wpi	108.16	Unsuccesful culture	N/A	108
Greenhouse	STM30	7wpi	108.29	38400000	N/A	108
Greenhouse	MAFF:STM6 (3:7)	7wpi	109.6	848000	0	109
Greenhouse	MAFF:STM6 (3:7)	7wpi	109.9	29700000	1	109
Greenhouse	MAFF:STM6 (3:7)	7wpi	109.24	18400000	1	109
Greenhouse	MAFF:STM6 (3:7)	7wpi	109.37	7500000	1	109
Greenhouse	MAFF:STM30 (1:1)	7wpi	110.1	Unsuccesful culture		110
Greenhouse	MAFF:STM30 (1:1)	7wpi	110.8	562000	1	110
Greenhouse	MAFF:STM30 (1:1)	7wpi	110.19	Unsuccesful culture		110
Greenhouse	MAFF:STM30 (1:1)	7wpi	110.22	9600000	1	110
Greenhouse	MAFF:STM6 (1:19)	7wpi	111.3	345000	0.00869565	111
Greenhouse	MAFF:STM6 (1:19)	7wpi	111.6	122000	0	111
Greenhouse	MAFF:STM6 (1:19)	7wpi	111.7	327000	0	111
Greenhouse	MAFF:STM6 (1:19)	7wpi	111.12	15000	0	111
Greenhouse	MAFF:STM30 (1:9)	7wpi	112.2	Unsuccesful culture	N/A	112
Greenhouse	MAFF:STM30 (1:9)	7wpi	112.11	25900000	1	112
Greenhouse	MAFF:STM30 (1:9)	7wpi	112.13	16100000	0	112
Greenhouse	MAFF:STM30 (1:9)	7wpi	112.19	Unsuccesful culture	N/A	112
Greenhouse	MAFF	7wpi	114.3	20500000	N/A	114
Greenhouse	MAFF	7wpi	114.7	39700000	N/A	114
Greenhouse	MAFF	7wpi	114.10	20600000	N/A	114
Greenhouse	MAFF	7wpi	114.24	345000	N/A	114
Greenhouse	STM6	7wpi	115.2	9100000	N/A	115
Greenhouse	STM6	7wpi	115.5	7800000	N/A	115
Greenhouse	STM6	7wpi	115.7	3400000	N/A	115
Greenhouse	STM6	7wpi	115.8	2700000	N/A	115
Greenhouse	STM30	7wpi	116.2	29000000	N/A	116
Greenhouse	STM30	7wpi	116.7	4800000	N/A	116
Greenhouse	STM30	7wpi	116.9	28800000	N/A	116
Greenhouse	STM30	7wpi	116.16	4400000	N/A	116
Greenhouse	MAFF:STM6 (3:7)	7wpi	117.4	5700000	0.719298	117
Greenhouse	MAFF:STM6 (3:7)	7wpi	117.11	20800000	1	117
Greenhouse	MAFF:STM6 (3:7)	7wpi	117.14	Unsuccesful culture	N/A	117
Greenhouse	MAFF:STM6 (3:7)	7wpi	117.17	25100000	0	117
Greenhouse	MAFF:STM30 (1:1)	7wpi	118.9	1063000	1	118
Greenhouse	MAFF:STM30 (1:1)	7wpi	118.14	Unsuccesful culture	N/A	118
Greenhouse	MAFF:STM30 (1:1)	7wpi	118.18	Unsuccesful culture	N/A	118
Greenhouse	MAFF:STM30 (1:1)	7wpi	118.21	Unsuccesful culture	N/A	118
Greenhouse	MAFF:STM6 (1:19)	7wpi	119.3	Unsuccesful culture	N/A	119
Greenhouse	MAFF:STM6 (1:19)	7wpi	119.4	Unsuccesful culture	N/A	119
Greenhouse	MAFF:STM6 (1:19)	7wpi	119.5	265000	0	119
Greenhouse	MAFF:STM6 (1:19)	7wpi	119.7	Unsuccesful culture	N/A	119
Greenhouse	MAFF:STM30 (1:9)	7wpi	120.3	Unsuccesful culture	N/A	120
Greenhouse	MAFF:STM30 (1:9)	7wpi	120.4	3000000	0	120
Greenhouse	MAFF:STM30 (1:9)	7wpi	120.8	Unsuccesful culture	N/A	120
Greenhouse	MAFF:STM30 (1:9)	7wpi	120.13	1127000	0	120
Greenhouse	MAFF	7wpi	122.4	22600000	N/A	122
Greenhouse	MAFF	7wpi	122.6	50000000	N/A	122
Greenhouse	MAFF	7wpi	122.14	5900000	N/A	122
Greenhouse	MAFF	7wpi	122.17	21200000	N/A	122
Greenhouse	STM6	7wpi	123.3	6000	N/A	123
Greenhouse	STM6	7wpi	123.6	2500000	N/A	123
Greenhouse	STM6	7wpi	123.15	536000	N/A	123
Greenhouse	STM6	7wpi	123.16	1300000	N/A	123
Greenhouse	STM30	7wpi	124.15	4500000	N/A	124
Greenhouse	STM30	7wpi	124.18	14000000	N/A	124
Greenhouse	STM30	7wpi	124.19	9900000	N/A	124
Greenhouse	STM30	7wpi	124.26	4600000	N/A	124
Greenhouse	MAFF:STM6 (3:7)	7wpi	125.3	29400000	1	125
Greenhouse	MAFF:STM6 (3:7)	7wpi	125.14	4500000	0	125
Greenhouse	MAFF:STM6 (3:7)	7wpi	125.18	21700000	0.97235	125
Greenhouse	MAFF:STM6 (3:7)	7wpi	125.21	1019000	0	125
Greenhouse	MAFF:STM30 (1:1)	7wpi	126.17	36800000	0.888587	126
Greenhouse	MAFF:STM30 (1:1)	7wpi	126.21	22800000	1	126
Greenhouse	MAFF:STM30 (1:1)	7wpi	126.24	177000	1	126
Greenhouse	MAFF:STM30 (1:1)	7wpi	126.33	5500000	1	126
Greenhouse	MAFF:STM6 (1:19)	7wpi	127.2	755000	0	127
Greenhouse	MAFF:STM6 (1:19)	7wpi	127.3	3800000	0	127
Greenhouse	MAFF:STM6 (1:19)	7wpi	127.4	2800000	0	127
Greenhouse	MAFF:STM6 (1:19)	7wpi	127.6	23000000	0.465217	127
Greenhouse	MAFF:STM30 (1:9)	7wpi	128.15	24700000	0.226721	128
Greenhouse	MAFF:STM30 (1:9)	7wpi	128.18	17500000	0	128
Greenhouse	MAFF:STM30 (1:9)	7wpi	128.25	222000	1	128
Greenhouse	MAFF:STM30 (1:9)	7wpi	128.27	65900000	1	128
Greenhouse	MAFF	7wpi	34.2	5300000	N/A	34
Greenhouse	MAFF	7wpi	34.19	4100000	N/A	34
Greenhouse	MAFF	7wpi	34.28	671000	N/A	34
Greenhouse	MAFF	7wpi	34.21	16200000	N/A	34
Greenhouse	STM6	7wpi	35.6	16200000	N/A	35
Greenhouse	STM6	7wpi	35.10	Unsuccesful culture	N/A	35
Greenhouse	STM6	7wpi	35.12	Unsuccesful culture	N/A	35
Greenhouse	STM6	7wpi	35.14	4200000	N/A	35
Greenhouse	STM30	7wpi	36.15	429000	N/A	36
Greenhouse	STM30	7wpi	36.19	15200000	N/A	36
Greenhouse	STM30	7wpi	36.21	Unsuccesful culture	N/A	36
Greenhouse	STM30	7wpi	36.22	134000	N/A	36
Greenhouse	MAFF:STM6 (3:7)	7wpi	37.1	Unsuccesful culture	N/A	37
Greenhouse	MAFF:STM6 (3:7)	7wpi	37.6	842000	1	37
Greenhouse	MAFF:STM6 (3:7)	7wpi	37.14	Unsuccesful culture	N/A	37
Greenhouse	MAFF:STM6 (3:7)	7wpi	37.19	Unsuccesful culture	N/A	37
Greenhouse	MAFF:STM30 (1:1)	7wpi	38.5	191000	1	38
Greenhouse	MAFF:STM30 (1:1)	7wpi	38.6	Unsuccesful culture	N/A	38
Greenhouse	MAFF:STM30 (1:1)	7wpi	38.24	8200000	0.0487805	38
Greenhouse	MAFF:STM30 (1:1)	7wpi	38.31	521000	1	38
Greenhouse	MAFF:STM6 (1:19)	7wpi	39.6	950000	1	39
Greenhouse	MAFF:STM6 (1:19)	7wpi	39.7	730000	0	39
Greenhouse	MAFF:STM6 (1:19)	7wpi	39.8	1600000	0	39
Greenhouse	MAFF:STM6 (1:19)	7wpi	39.10	Unsuccesful culture	N/A	39
Greenhouse	MAFF:STM30 (1:9)	7wpi	40.4	Unsuccesful culture	N/A	40
Greenhouse	MAFF:STM30 (1:9)	7wpi	40.6	563000	0.555556	40
Greenhouse	MAFF:STM30 (1:9)	7wpi	40.8	Unsuccesful culture	N/A	40
Greenhouse	MAFF:STM30 (1:9)	7wpi	40.9	Unsuccesful culture	N/A	40
